# Supplementary material for: Characterization of Antimicrobial Resistance in Campylobacter Species from Broiler Chicken Litter
Source: Antibiotics (Basel). 2025 Jul 28;14(8):759. doi: 10.3390/antibiotics14080759 (PMC12383096; doi:10.3390/antibiotics14080759)
Supplement: Supplementary file 1 [file antibiotics-14-00759-s001.zip]

Archive with 1 entries (1 files):
- antibiotics-3703190-supplementary.pdf
